# Supplementary material for: Entry Efficiency, Protease Dependence, and Antibody-Mediated Neutralization of SARS-CoV-2 Sublineages KP.3.1.1 and XEC
Source: Vaccines (Basel). 2025 Apr 3;13(4):385. doi: 10.3390/vaccines13040385 (PMC12030816; doi:10.3390/vaccines13040385)
Supplement: Supplementary file 1 [file vaccines-13-00385-s001.zip]

Archive with 2 entries (2 files):
- Figure S1.pdf
- WB original figure.pptx
